# Supplementary material for: Genome-Wide Identification of the Dof Gene Family and Functional Analysis of PeSCAP1 in Regulating Guard Cell Maturation in Populus euphratica
Source: Int J Mol Sci. 2025 Apr 17;26(8):3798. doi: 10.3390/ijms26083798 (PMC12028277; doi:10.3390/ijms26083798)
Supplement: Supplementary file 1 [file ijms-26-03798-s001.zip]

Archive with 1 entries (1 files):
- ijms-3510412-supplementary.pdf
